# Supplementary material for: Fibrin Gel as a Versatile Biomaterial Platform in the Biomedical Landscape: Chemical, Physical, and Biological Insights
Source: Gels. 2026 Apr 22;12(5):351. doi: 10.3390/gels12050351 (PMC13205765; doi:10.3390/gels12050351)
Supplement: Supplementary file 1 [file gels-12-00351-s001.zip]

Archive with 2 entries (2 files):
- Supplementaryfile_S1_gels.pdf
- Supplementaryfile_S2_gels.pdf
